# Supplementary material for: Genome rearrangements induced by the stimulation of end-joining of DNA double strand breaks through multiple phosphorylation of MRE11 by the kinase PKB/AKT1
Source: Nucleic Acids Res. 2025 Jun 6;53(11):gkaf468. doi: 10.1093/nar/gkaf468 (PMC12143594; doi:10.1093/nar/gkaf468)
Supplement: gkaf468_Supplemental_Files [file gkaf468_supplemental_files.zip]

Archive with 3 entries (3 files):
- 3SUPP FIG NAR 2025-02-24.pdf
- 3Supp Table 1.xlsx
- 3Supp table 2.xlsx
