# Supplementary material for: Genome rearrangements induced by the stimulation of end-joining of DNA double strand breaks through multiple phosphorylation of MRE11 by the kinase PKB/AKT1
Source: Nucleic Acids Res. 2025 Jun 6;53(11):gkaf468. doi: 10.1093/nar/gkaf468 (PMC12143594; doi:10.1093/nar/gkaf468)
Supplement: gkaf468_Supplemental_Files [file gkaf468_supplemental_files.zip › 3Supp table 2.xlsx]

## Sheet: +ATP
prot_hit_num	prot_acc	prot_desc	prot_score	prot_mass	prot_matches	prot_matches_sig	prot_sequences	prot_sequences_sig	pep_query	pep_exp_mz	pep_exp_mr	pep_exp_z	pep_score	pep_expect	pep_seq	pep_var_mod	pep_scan_title
1	MRE11_HUMAN	Double-strand break repair protein MRE11A OS=Homo sapiens GN=MRE11A PE=1 SV=3	568	80543	42	24	17	12	61	458.8	915.585	2	31.62	0.91	DAIEELVK		Cmpd 61, +MSn(458.6), 9.3 min
1	MRE11_HUMAN	Double-strand break repair protein MRE11A OS=Homo sapiens GN=MRE11A PE=1 SV=3	568	80543	42	24	17	12	69	470.75	939.485	2	51.35	0.0091	HIDALEDK		Cmpd 11, +MSn(470.9), 4.9 min
1	MRE11_HUMAN	Double-strand break repair protein MRE11A OS=Homo sapiens GN=MRE11A PE=1 SV=3	568	80543	42	24	17	12	77	497.77	993.525	2	53.94	0.0052	TGEEINFGK		Cmpd 31, +MSn(497.8), 6.5 min
1	MRE11_HUMAN	Double-strand break repair protein MRE11A OS=Homo sapiens GN=MRE11A PE=1 SV=3	568	80543	42	24	17	12	81	507.8	1013.59	2	20.3	13	QYFQTAEK		Cmpd 17, +MSn(508.1), 5.3 min
1	MRE11_HUMAN	Double-strand break repair protein MRE11A OS=Homo sapiens GN=MRE11A PE=1 SV=3	568	80543	42	24	17	12	102	527.8	1053.59	2	36.44	0.3	NMSIIDAFK	Oxidation (M)	Cmpd 73, +MSn(527.8), 10.7 min
1	MRE11_HUMAN	Double-strand break repair protein MRE11A OS=Homo sapiens GN=MRE11A PE=1 SV=3	568	80543	42	24	17	12	107	559.76	1117.51	2	42.63	0.078	NMSIIDAFK	Phospho (ST)	Cmpd 95, +MSn(559.9), 12.7 min
1	MRE11_HUMAN	Double-strand break repair protein MRE11A OS=Homo sapiens GN=MRE11A PE=1 SV=3	568	80543	42	24	17	12	108	563.37	1124.73	2	36.41	0.33	IDISPVLLQK		Cmpd 81, +MSn(563.6), 11.7 min
1	MRE11_HUMAN	Double-strand break repair protein MRE11A OS=Homo sapiens GN=MRE11A PE=1 SV=3	568	80543	42	24	17	12	110	567.85	1133.69	2	46.57	0.032	NMSIIDAFK	Oxidation (M); Phospho (ST)	Cmpd 70, +MSn(568.3), 10.0 min
1	MRE11_HUMAN	Double-strand break repair protein MRE11A OS=Homo sapiens GN=MRE11A PE=1 SV=3	568	80543	42	24	17	12	112	586.84	1171.67	2	58.79	0.002	NVQLSLLTER		Cmpd 80, +MSn(587.0), 11.4 min
1	MRE11_HUMAN	Double-strand break repair protein MRE11A OS=Homo sapiens GN=MRE11A PE=1 SV=3	568	80543	42	24	17	12	129	617.31	1232.61	2	37.79	0.26	IEEMLENAER		Cmpd 38, +MSn(617.8), 7.0 min
1	MRE11_HUMAN	Double-strand break repair protein MRE11A OS=Homo sapiens GN=MRE11A PE=1 SV=3	568	80543	42	24	17	12	130	625.32	1248.63	2	51.7	0.01	IEEMLENAER	Oxidation (M)	Cmpd 20, +MSn(625.8), 5.5 min
1	MRE11_HUMAN	Double-strand break repair protein MRE11A OS=Homo sapiens GN=MRE11A PE=1 SV=3	568	80543	42	24	17	12	131	626.29	1250.57	2	49.22	0.018	EKTGEEINFGK		Cmpd 28, +MSn(627.5), 6.3 min
1	MRE11_HUMAN	Double-strand break repair protein MRE11A OS=Homo sapiens GN=MRE11A PE=1 SV=3	568	80543	42	24	17	12	132	626.33	1250.65	2	50.12	0.015	EKTGEEINFGK		Cmpd 30, +MSn(626.3), 6.5 min
1	MRE11_HUMAN	Double-strand break repair protein MRE11A OS=Homo sapiens GN=MRE11A PE=1 SV=3	568	80543	42	24	17	12	138	672.3	1342.59	2	25.48	4.5	GRADTGLETSTR	Phospho (ST)	Cmpd 7, +MSn(672.5), 4.5 min
1	MRE11_HUMAN	Double-strand break repair protein MRE11A OS=Homo sapiens GN=MRE11A PE=1 SV=3	568	80543	42	24	17	12	74	492.29	1473.85	3	34.17	0.49	LGNSHQPEKPLVR		Cmpd 24, +MSn(493.2), 5.9 min
1	MRE11_HUMAN	Double-strand break repair protein MRE11A OS=Homo sapiens GN=MRE11A PE=1 SV=3	568	80543	42	24	17	12	75	492.31	1473.91	3	52.9	0.0067	LGNSHQPEKPLVR		Cmpd 32, +MSn(492.7), 6.6 min
1	MRE11_HUMAN	Double-strand break repair protein MRE11A OS=Homo sapiens GN=MRE11A PE=1 SV=3	568	80543	42	24	17	12	76	492.32	1473.94	3	38.66	0.18	LGNSHQPEKPLVR		Cmpd 37, +MSn(492.6), 7.0 min
1	MRE11_HUMAN	Double-strand break repair protein MRE11A OS=Homo sapiens GN=MRE11A PE=1 SV=3	568	80543	42	24	17	12	191	856.35	1710.69	2	44.47	0.064	GMGEAVQEFVDKEEK	Oxidation (M)	Cmpd 56, +MSn(857.5), 8.9 min
1	MRE11_HUMAN	Double-strand break repair protein MRE11A OS=Homo sapiens GN=MRE11A PE=1 SV=3	568	80543	42	24	17	12	192	856.41	1710.81	2	68.91	0.00023	GMGEAVQEFVDKEEK	Oxidation (M)	Cmpd 57, +MSn(856.2), 8.9 min
1	MRE11_HUMAN	Double-strand break repair protein MRE11A OS=Homo sapiens GN=MRE11A PE=1 SV=3	568	80543	42	24	17	12	111	571.29	1710.85	3	29.97	1.5	GMGEAVQEFVDKEEK	Oxidation (M)	Cmpd 55, +MSn(571.5), 8.8 min
1	MRE11_HUMAN	Double-strand break repair protein MRE11A OS=Homo sapiens GN=MRE11A PE=1 SV=3	568	80543	42	24	17	12	125	603.61	1807.81	3	45.61	0.041	NTNEEDDEVREAMTR		Cmpd 34, +MSn(604.1), 6.7 min
1	MRE11_HUMAN	Double-strand break repair protein MRE11A OS=Homo sapiens GN=MRE11A PE=1 SV=3	568	80543	42	24	17	12	213	904.92	1807.83	2	51.43	0.013	NTNEEDDEVREAMTR		Cmpd 35, +MSn(905.3), 6.8 min
1	MRE11_HUMAN	Double-strand break repair protein MRE11A OS=Homo sapiens GN=MRE11A PE=1 SV=3	568	80543	42	24	17	12	217	912.92	1823.83	2	31.42	1.3	NTNEEDDEVREAMTR	Oxidation (M)	Cmpd 15, +MSn(913.5), 5.1 min
1	MRE11_HUMAN	Double-strand break repair protein MRE11A OS=Homo sapiens GN=MRE11A PE=1 SV=3	568	80543	42	24	17	12	126	608.96	1823.86	3	54.46	0.0055	NTNEEDDEVREAMTR	Oxidation (M)	Cmpd 14, +MSn(610.1), 5.0 min
1	MRE11_HUMAN	Double-strand break repair protein MRE11A OS=Homo sapiens GN=MRE11A PE=1 SV=3	568	80543	42	24	17	12	140	688.98	2063.92	3	52.41	0.0091	QKNTNEEDDEVREAMTR		Cmpd 43, +MSn(689.6), 7.3 min
1	MRE11_HUMAN	Double-strand break repair protein MRE11A OS=Homo sapiens GN=MRE11A PE=1 SV=3	568	80543	42	24	17	12	245	1239.51	2477.01	2	78.34	3e-05	GVDFESSEDDDDDPFMNTSSLR		Cmpd 89, +MSn(1239.9), 12.2 min
1	MRE11_HUMAN	Double-strand break repair protein MRE11A OS=Homo sapiens GN=MRE11A PE=1 SV=3	568	80543	42	24	17	12	178	826.69	2477.05	3	68.65	0.00024	GVDFESSEDDDDDPFMNTSSLR		Cmpd 91, +MSn(827.0), 12.3 min
1	MRE11_HUMAN	Double-strand break repair protein MRE11A OS=Homo sapiens GN=MRE11A PE=1 SV=3	568	80543	42	24	17	12	179	827.24	2478.7	3	51.03	0.014	GVDFESSEDDDDDPFMNTSSLR		Cmpd 84, +MSn(828.4), 12.1 min
1	MRE11_HUMAN	Double-strand break repair protein MRE11A OS=Homo sapiens GN=MRE11A PE=1 SV=3	568	80543	42	24	17	12	246	1247.52	2493.03	2	99.4	2.3e-07	GVDFESSEDDDDDPFMNTSSLR	Oxidation (M)	Cmpd 74, +MSn(1248.0), 11.0 min
1	MRE11_HUMAN	Double-strand break repair protein MRE11A OS=Homo sapiens GN=MRE11A PE=1 SV=3	568	80543	42	24	17	12	182	832.05	2493.13	3	54.89	0.0057	GVDFESSEDDDDDPFMNTSSLR	Oxidation (M)	Cmpd 76, +MSn(832.4), 11.1 min
1	MRE11_HUMAN	Double-strand break repair protein MRE11A OS=Homo sapiens GN=MRE11A PE=1 SV=3	568	80543	42	24	17	12	188	853.34	2557	3	36.8	0.38	GVDFESSEDDDDDPFMNTSSLR	Phospho (ST)	Cmpd 87, +MSn(853.7), 12.2 min
1	MRE11_HUMAN	Double-strand break repair protein MRE11A OS=Homo sapiens GN=MRE11A PE=1 SV=3	568	80543	42	24	17	12	247	1280	2557.99	2	59.72	0.0022	GVDFESSEDDDDDPFMNTSSLR	Phospho (ST)	Cmpd 85, +MSn(1280.7), 12.1 min
1	MRE11_HUMAN	Double-strand break repair protein MRE11A OS=Homo sapiens GN=MRE11A PE=1 SV=3	568	80543	42	24	17	12	193	858.68	2573.02	3	48.21	0.027	GVDFESSEDDDDDPFMNTSSLR	Oxidation (M); Phospho (ST)	Cmpd 75, +MSn(859.1), 11.0 min
1	MRE11_HUMAN	Double-strand break repair protein MRE11A OS=Homo sapiens GN=MRE11A PE=1 SV=3	568	80543	42	24	17	12	205	879.98	2636.92	3	61.75	0.0012	GVDFESSEDDDDDPFMNTSSLR	2 Phospho (ST)	Cmpd 96, +MSn(880.6), 12.9 min
1	MRE11_HUMAN	Double-strand break repair protein MRE11A OS=Homo sapiens GN=MRE11A PE=1 SV=3	568	80543	42	24	17	12	206	879.99	2636.95	3	48.91	0.024	GVDFESSEDDDDDPFMNTSSLR	2 Phospho (ST)	Cmpd 100, +MSn(880.5), 13.4 min
1	MRE11_HUMAN	Double-strand break repair protein MRE11A OS=Homo sapiens GN=MRE11A PE=1 SV=3	568	80543	42	24	17	12	248	1319.5	2636.99	2	43.24	0.098	GVDFESSEDDDDDPFMNTSSLR	2 Phospho (ST)	Cmpd 99, +MSn(1320.0), 13.2 min
1	MRE11_HUMAN	Double-strand break repair protein MRE11A OS=Homo sapiens GN=MRE11A PE=1 SV=3	568	80543	42	24	17	12	249	1319.98	2637.95	2	39.07	0.26	GVDFESSEDDDDDPFMNTSSLR	2 Phospho (ST)	Cmpd 90, +MSn(1320.4), 12.2 min
1	MRE11_HUMAN	Double-strand break repair protein MRE11A OS=Homo sapiens GN=MRE11A PE=1 SV=3	568	80543	42	24	17	12	207	880.33	2637.97	3	57.83	0.0031	GVDFESSEDDDDDPFMNTSSLR	2 Phospho (ST)	Cmpd 92, +MSn(880.8), 12.4 min
1	MRE11_HUMAN	Double-strand break repair protein MRE11A OS=Homo sapiens GN=MRE11A PE=1 SV=3	568	80543	42	24	17	12	209	885.32	2652.94	3	42.06	0.11	GVDFESSEDDDDDPFMNTSSLR	Oxidation (M); 2 Phospho (ST)	Cmpd 78, +MSn(885.9), 11.3 min
1	MRE11_HUMAN	Double-strand break repair protein MRE11A OS=Homo sapiens GN=MRE11A PE=1 SV=3	568	80543	42	24	17	12	214	904.95	2711.83	3	27.74	3.1	GVDFESSEDDDDDPFMNTSSLRR	Phospho (ST)	Cmpd 77, +MSn(905.6), 11.3 min
1	MRE11_HUMAN	Double-strand break repair protein MRE11A OS=Homo sapiens GN=MRE11A PE=1 SV=3	568	80543	42	24	17	12	219	921.98	2762.92	3	52.59	0.01	NEQQLFYISQPGSSVVTSLSPGEAVK		Cmpd 67, +MSn(922.3), 9.8 min
1	MRE11_HUMAN	Double-strand break repair protein MRE11A OS=Homo sapiens GN=MRE11A PE=1 SV=3	568	80543	42	24	17	12	220	922.52	2764.54	3	40.64	0.16	NEQQLFYISQPGSSVVTSLSPGEAVK		Cmpd 65, +MSn(923.8), 9.7 min
2	AKT1_HUMAN	RAC-alpha serine/threonine-protein kinase OS=Homo sapiens GN=AKT1 PE=1 SV=2	85	55651	8	3	6	3	43	429.48	1285.42	3	18.77	17	DEVAHTLTENR		Cmpd 19, +MSn(430.5), 5.5 min
2	AKT1_HUMAN	RAC-alpha serine/threonine-protein kinase OS=Homo sapiens GN=AKT1 PE=1 SV=2	85	55651	8	3	6	3	143	703.42	1404.83	2	58.97	0.002	LFELILMEEIR		Cmpd 171, +MSn(704.3), 18.2 min
2	AKT1_HUMAN	RAC-alpha serine/threonine-protein kinase OS=Homo sapiens GN=AKT1 PE=1 SV=2	85	55651	8	3	6	3	175	812.45	1622.89	2	45.93	0.044	FFAGIVWQHVYEK		Cmpd 121, +MSn(812.5), 15.0 min
2	AKT1_HUMAN	RAC-alpha serine/threonine-protein kinase OS=Homo sapiens GN=AKT1 PE=1 SV=2	85	55651	8	3	6	3	104	541.99	1622.95	3	41.32	0.1	FFAGIVWQHVYEK		Cmpd 120, +MSn(542.2), 15.0 min
2	AKT1_HUMAN	RAC-alpha serine/threonine-protein kinase OS=Homo sapiens GN=AKT1 PE=1 SV=2	85	55651	8	3	6	3	181	831.49	1660.97	2	64.09	0.00069	EEWTTAIQTVADGLK		Cmpd 127, +MSn(832.1), 15.6 min
2	AKT1_HUMAN	RAC-alpha serine/threonine-protein kinase OS=Homo sapiens GN=AKT1 PE=1 SV=2	85	55651	8	3	6	3	134	642.04	1923.1	3	31.44	1.1	EVIVAKDEVAHTLTENR		Cmpd 63, +MSn(642.3), 9.5 min
2	AKT1_HUMAN	RAC-alpha serine/threonine-protein kinase OS=Homo sapiens GN=AKT1 PE=1 SV=2	85	55651	8	3	6	3	240	970.73	1939.45	2	34.2	0.72	FYGAEIVSALDYLHSEK		Cmpd 148, +MSn(971.5), 16.7 min
2	AKT1_HUMAN	RAC-alpha serine/threonine-protein kinase OS=Homo sapiens GN=AKT1 PE=1 SV=2	85	55651	8	3	6	3	135	648.32	1941.94	3	25.89	4	FYGAEIVSALDYLHSEK		Cmpd 150, +MSn(648.5), 16.9 min
3	AKT2_HUMAN	RAC-beta serine/threonine-protein kinase OS=Homo sapiens GN=AKT2 PE=1 SV=2	59	55733	2	1	2	1	143	703.42	1404.83	2	58.97	0.002	LFELILMEEIR		Cmpd 171, +MSn(704.3), 18.2 min
3	AKT2_HUMAN	RAC-beta serine/threonine-protein kinase OS=Homo sapiens GN=AKT2 PE=1 SV=2	59	55733	2	1	2	1	104	541.99	1622.95	3	17.88	22	FFLSINWQDVVQK		Cmpd 120, +MSn(542.2), 15.0 min

## Sheet: -ATP
prot_hit_num	prot_acc	prot_desc	prot_score	prot_mass	prot_matches	prot_matches_sig	prot_sequences	prot_sequences_sig	pep_query	pep_exp_mz	pep_exp_mr	pep_exp_z	pep_score	pep_seq	pep_var_mod	pep_scan_title
1	MRE11_HUMAN	Double-strand break repair protein MRE11A OS=Homo sapiens GN=MRE11A PE=1 SV=3	557	80543	34	20	15	10	61	458.79	915.565	2	29.72	DAIEELVK		Cmpd 73, +MSn(459.8), 9.4 min
1	MRE11_HUMAN	Double-strand break repair protein MRE11A OS=Homo sapiens GN=MRE11A PE=1 SV=3	557	80543	34	20	15	10	75	497.78	993.545	2	54.18	TGEEINFGK		Cmpd 32, +MSn(497.9), 6.4 min
1	MRE11_HUMAN	Double-strand break repair protein MRE11A OS=Homo sapiens GN=MRE11A PE=1 SV=3	557	80543	34	20	15	10	79	507.8	1013.59	2	22.27	QYFQTAEK		Cmpd 17, +MSn(508.0), 5.3 min
1	MRE11_HUMAN	Double-strand break repair protein MRE11A OS=Homo sapiens GN=MRE11A PE=1 SV=3	557	80543	34	20	15	10	104	527.79	1053.57	2	39.71	NMSIIDAFK	Oxidation (M)	Cmpd 86, +MSn(527.9), 10.7 min
1	MRE11_HUMAN	Double-strand break repair protein MRE11A OS=Homo sapiens GN=MRE11A PE=1 SV=3	557	80543	34	20	15	10	107	563.39	1124.77	2	44.26	IDISPVLLQK		Cmpd 94, +MSn(563.5), 11.7 min
1	MRE11_HUMAN	Double-strand break repair protein MRE11A OS=Homo sapiens GN=MRE11A PE=1 SV=3	557	80543	34	20	15	10	111	587.35	1172.69	2	58.48	NVQLSLLTER		Cmpd 92, +MSn(588.4), 11.2 min
1	MRE11_HUMAN	Double-strand break repair protein MRE11A OS=Homo sapiens GN=MRE11A PE=1 SV=3	557	80543	34	20	15	10	132	617.32	1232.63	2	43.44	IEEMLENAER		Cmpd 46, +MSn(618.1), 7.0 min
1	MRE11_HUMAN	Double-strand break repair protein MRE11A OS=Homo sapiens GN=MRE11A PE=1 SV=3	557	80543	34	20	15	10	134	625.33	1248.65	2	53.39	IEEMLENAER	Oxidation (M)	Cmpd 20, +MSn(625.0), 5.5 min
1	MRE11_HUMAN	Double-strand break repair protein MRE11A OS=Homo sapiens GN=MRE11A PE=1 SV=3	557	80543	34	20	15	10	135	626.32	1250.63	2	54.47	EKTGEEINFGK		Cmpd 33, +MSn(626.4), 6.4 min
1	MRE11_HUMAN	Double-strand break repair protein MRE11A OS=Homo sapiens GN=MRE11A PE=1 SV=3	557	80543	34	20	15	10	140	663.34	1324.67	2	69.16	GMGEAVQEFVDK	Oxidation (M)	Cmpd 58, +MSn(663.4), 7.7 min
1	MRE11_HUMAN	Double-strand break repair protein MRE11A OS=Homo sapiens GN=MRE11A PE=1 SV=3	557	80543	34	20	15	10	72	492.27	1473.79	3	55.49	LGNSHQPEKPLVR		Cmpd 23, +MSn(492.9), 5.6 min
1	MRE11_HUMAN	Double-strand break repair protein MRE11A OS=Homo sapiens GN=MRE11A PE=1 SV=3	557	80543	34	20	15	10	73	492.31	1473.91	3	62.97	LGNSHQPEKPLVR		Cmpd 35, +MSn(492.7), 6.5 min
1	MRE11_HUMAN	Double-strand break repair protein MRE11A OS=Homo sapiens GN=MRE11A PE=1 SV=3	557	80543	34	20	15	10	74	492.33	1473.97	3	49.17	LGNSHQPEKPLVR		Cmpd 43, +MSn(492.7), 6.9 min
1	MRE11_HUMAN	Double-strand break repair protein MRE11A OS=Homo sapiens GN=MRE11A PE=1 SV=3	557	80543	34	20	15	10	192	856.38	1710.75	2	51.03	GMGEAVQEFVDKEEK	Oxidation (M)	Cmpd 70, +MSn(856.7), 9.2 min
1	MRE11_HUMAN	Double-strand break repair protein MRE11A OS=Homo sapiens GN=MRE11A PE=1 SV=3	557	80543	34	20	15	10	193	856.4	1710.79	2	67.45	GMGEAVQEFVDKEEK	Oxidation (M)	Cmpd 66, +MSn(857.1), 8.8 min
1	MRE11_HUMAN	Double-strand break repair protein MRE11A OS=Homo sapiens GN=MRE11A PE=1 SV=3	557	80543	34	20	15	10	108	571.32	1710.94	3	35.67	GMGEAVQEFVDKEEK	Oxidation (M)	Cmpd 68, +MSn(572.2), 8.9 min
1	MRE11_HUMAN	Double-strand break repair protein MRE11A OS=Homo sapiens GN=MRE11A PE=1 SV=3	557	80543	34	20	15	10	214	904.86	1807.71	2	44.47	NTNEEDDEVREAMTR		Cmpd 45, +MSn(905.7), 6.9 min
1	MRE11_HUMAN	Double-strand break repair protein MRE11A OS=Homo sapiens GN=MRE11A PE=1 SV=3	557	80543	34	20	15	10	127	603.6	1807.78	3	30.59	NTNEEDDEVREAMTR		Cmpd 51, +MSn(604.0), 7.2 min
1	MRE11_HUMAN	Double-strand break repair protein MRE11A OS=Homo sapiens GN=MRE11A PE=1 SV=3	557	80543	34	20	15	10	128	603.6	1807.78	3	53.76	NTNEEDDEVREAMTR		Cmpd 40, +MSn(603.9), 6.8 min
1	MRE11_HUMAN	Double-strand break repair protein MRE11A OS=Homo sapiens GN=MRE11A PE=1 SV=3	557	80543	34	20	15	10	215	912.91	1823.81	2	29.71	NTNEEDDEVREAMTR	Oxidation (M)	Cmpd 14, +MSn(913.5), 5.1 min
1	MRE11_HUMAN	Double-strand break repair protein MRE11A OS=Homo sapiens GN=MRE11A PE=1 SV=3	557	80543	34	20	15	10	129	609	1823.98	3	56.64	NTNEEDDEVREAMTR	Oxidation (M)	Cmpd 12, +MSn(609.6), 5.0 min
1	MRE11_HUMAN	Double-strand break repair protein MRE11A OS=Homo sapiens GN=MRE11A PE=1 SV=3	557	80543	34	20	15	10	146	689.02	2064.04	3	42.78	QKNTNEEDDEVREAMTR		Cmpd 54, +MSn(689.5), 7.3 min
1	MRE11_HUMAN	Double-strand break repair protein MRE11A OS=Homo sapiens GN=MRE11A PE=1 SV=3	557	80543	34	20	15	10	148	694.43	2080.27	3	39.46	QKNTNEEDDEVREAMTR	Oxidation (M)	Cmpd 15, +MSn(695.1), 5.2 min
1	MRE11_HUMAN	Double-strand break repair protein MRE11A OS=Homo sapiens GN=MRE11A PE=1 SV=3	557	80543	34	20	15	10	183	826.12	2475.34	3	68.11	GVDFESSEDDDDDPFMNTSSLR		Cmpd 100, +MSn(826.2), 12.2 min
1	MRE11_HUMAN	Double-strand break repair protein MRE11A OS=Homo sapiens GN=MRE11A PE=1 SV=3	557	80543	34	20	15	10	238	1239.52	2477.03	2	86.22	GVDFESSEDDDDDPFMNTSSLR		Cmpd 104, +MSn(1240.5), 12.3 min
1	MRE11_HUMAN	Double-strand break repair protein MRE11A OS=Homo sapiens GN=MRE11A PE=1 SV=3	557	80543	34	20	15	10	239	1247.52	2493.03	2	83.97	GVDFESSEDDDDDPFMNTSSLR	Oxidation (M)	Cmpd 91, +MSn(1248.2), 11.1 min
1	MRE11_HUMAN	Double-strand break repair protein MRE11A OS=Homo sapiens GN=MRE11A PE=1 SV=3	557	80543	34	20	15	10	184	832.02	2493.04	3	57.18	GVDFESSEDDDDDPFMNTSSLR	Oxidation (M)	Cmpd 90, +MSn(832.1), 11.1 min
1	MRE11_HUMAN	Double-strand break repair protein MRE11A OS=Homo sapiens GN=MRE11A PE=1 SV=3	557	80543	34	20	15	10	240	1279.49	2556.97	2	54.4	GVDFESSEDDDDDPFMNTSSLR	Phospho (ST)	Cmpd 102, +MSn(1280.1), 12.3 min
1	MRE11_HUMAN	Double-strand break repair protein MRE11A OS=Homo sapiens GN=MRE11A PE=1 SV=3	557	80543	34	20	15	10	190	853.71	2558.11	3	44.89	GVDFESSEDDDDDPFMNTSSLR	Phospho (ST)	Cmpd 103, +MSn(853.6), 12.3 min
1	MRE11_HUMAN	Double-strand break repair protein MRE11A OS=Homo sapiens GN=MRE11A PE=1 SV=3	557	80543	34	20	15	10	241	1287.51	2573.01	2	44.13	GVDFESSEDDDDDPFMNTSSLR	Oxidation (M); Phospho (ST)	Cmpd 89, +MSn(1287.7), 11.0 min
1	MRE11_HUMAN	Double-strand break repair protein MRE11A OS=Homo sapiens GN=MRE11A PE=1 SV=3	557	80543	34	20	15	10	195	858.97	2573.89	3	50.28	GVDFESSEDDDDDPFMNTSSLR	Oxidation (M); Phospho (ST)	Cmpd 88, +MSn(859.4), 11.0 min
1	MRE11_HUMAN	Double-strand break repair protein MRE11A OS=Homo sapiens GN=MRE11A PE=1 SV=3	557	80543	34	20	15	10	242	1319.5	2636.99	2	64.6	GVDFESSEDDDDDPFMNTSSLR	2 Phospho (ST)	Cmpd 106, +MSn(1319.9), 12.7 min
1	MRE11_HUMAN	Double-strand break repair protein MRE11A OS=Homo sapiens GN=MRE11A PE=1 SV=3	557	80543	34	20	15	10	217	922.02	2763.04	3	39.72	NEQQLFYISQPGSSVVTSLSPGEAVK		Cmpd 80, +MSn(922.3), 9.7 min
1	MRE11_HUMAN	Double-strand break repair protein MRE11A OS=Homo sapiens GN=MRE11A PE=1 SV=3	557	80543	34	20	15	10	218	922.49	2764.45	3	40.98	NEQQLFYISQPGSSVVTSLSPGEAVK		Cmpd 79, +MSn(923.5), 9.7 min
2	AKT1_HUMAN	RAC-alpha serine/threonine-protein kinase OS=Homo sapiens GN=AKT1 PE=1 SV=2	88	55651	5	2	4	2	137	642.78	1283.55	2	59.63	DEVAHTLTENR		Cmpd 21, +MSn(642.7), 5.5 min
2	AKT1_HUMAN	RAC-alpha serine/threonine-protein kinase OS=Homo sapiens GN=AKT1 PE=1 SV=2	88	55651	5	2	4	2	151	703.43	1404.85	2	65.58	LFELILMEEIR		Cmpd 167, +MSn(703.8), 18.1 min
2	AKT1_HUMAN	RAC-alpha serine/threonine-protein kinase OS=Homo sapiens GN=AKT1 PE=1 SV=2	88	55651	5	2	4	2	177	812.4	1622.79	2	37.47	FFAGIVWQHVYEK		Cmpd 122, +MSn(813.1), 14.9 min
2	AKT1_HUMAN	RAC-alpha serine/threonine-protein kinase OS=Homo sapiens GN=AKT1 PE=1 SV=2	88	55651	5	2	4	2	106	541.95	1622.83	3	26.8	FFAGIVWQHVYEK		Cmpd 123, +MSn(542.6), 15.0 min
2	AKT1_HUMAN	RAC-alpha serine/threonine-protein kinase OS=Homo sapiens GN=AKT1 PE=1 SV=2	88	55651	5	2	4	2	138	647.99	1940.95	3	38.49	FYGAEIVSALDYLHSEK		Cmpd 151, +MSn(648.3), 16.8 min
